# Supplementary material for: Estimated cost for cardiovascular disease risk-based management at a primary healthcare center in Nepal
Source: Glob Health Res Policy. 2020 Jan 29;5:2. doi: 10.1186/s41256-020-0130-2 (PMC6988194; doi:10.1186/s41256-020-0130-2)
Supplement: Supplementary file 1 — Additional file 1. CVD costing tool. [file 41256_2020_130_MOESM1_ESM.xlsx]

## Sheet: Enter Data
the values in green boxes are over-writable
1. Enter Population Metrics	Value	Source			3. Enter Epidemiological Data		Source
Population in the area	10000	Census			Adults >40 years with at least one risk factor for NCDs	0.701	STEPS survey
% of population >40 years, out of total population	0.2467	Census			Prevalence of IHD in people over 40 years	0.057	Research studies
Among population >40 years,	1				Prevalence of Type 2 Diabetes in adults	0.036	STEPS survey
% who are females and age 40-49 years	0.2017	Census
% who are males and age 40-49 years	0.189	Census			4. Calculate annual working days/hours of health workers	Value	Source
% who are females and age 50-59 years	0.1385	Census			Number of days in a year	365	Government's calendar
% who are males and age 50-59 years	0.141	Census			Weekend	52	Government's calendar
% who are females and age 60-69 years	0.1018	Census			Public Holidays	19	Government's calendar
%who are males and age 60-69 years	0.099	Census			Personal leaves granted	54	Benefits guideline
% who are females and age 70+ years	0.065	Census			Work days in a year	240
%who are males and age 70+ years	0.064	Census			Work hours in a week (hours)	40	work schedule
					Work days in a week (days)	6	work schedule
2. Define coverage rate	Value	Source
Program Coverage	0.5	Assumption			5. Put currency conversation rate	Value	Source
					1 USD into local currency	103.36	National Bank
6. Enter cost of medicines and services	Unit	Value	Local Currency	Source
1. Salary
Physician's salary	Amount/year	504192	NPR	Ministry of Health (MoH)
Cost of 1 minute of physician's time	Amount/minute	5.252	NPR	Calculation
Nurse's salary	Amount/year	366574	NPR	Ministry of Health (MoH)
Cost of 1 minute of nurse's time	Amount/minute	3.82	NPR	Calculation
2. Cost of laboratory Investigations
Blood glucose- lab	test	60	NPR	GoN, National Health insurance board rate list 2017
Urine- glucose	test	40	NPR	GoN, National Health insurance board rate list 2017
Urine protein	test	40	NPR	GoN, National Health insurance board rate list 2017
Total cholesterol	test	150	NPR	GoN, National Health insurance board rate list 2017
Serum Potassium	test	150	NPR	GoN, National Health insurance board rate list 2017
Serum Creatinine	test	100	NPR	GoN, National Health insurance board rate list 2017
Urine ketone	test	50	NPR	GoN, National Health insurance board rate list 2017
3. Price of medicines
Amlodipine 10mg	tab/cap	7	NPR	GoN, National Health insurance board rate list 2017
Atenolol 50mg	tab/cap	3.5	NPR	GoN, National Health insurance board rate list 2017
Atorvastatin 10mg	tab/cap	10.77	NPR	GoN, National Health insurance board rate list 2017
Enalapril 5mg	tab/cap	4	NPR	GoN, National Health insurance board rate list 2017
Glibenclamide 5mg	tab/cap	1.73	NPR	GoN, National Health insurance board rate list 2017
Hydrochlorthiazide 25mg	tab/cap	2.95	NPR	GoN, National Health insurance board rate list 2017
Insulin isophane 40IU/ml	vial	2.52	NPR	GoN, National Health insurance board rate list 2017
Metformin 500mg	tab/cap	2	NPR	GoN, National Health insurance board rate list 2017
Insulin Syringe	each	75	NPR	GoN, National Health insurance board rate list 2017

## Sheet: Summary Results
1. Cost of average daily dose of medications
		Cost per daya
Drugs	Average daily dose (mg)	NPR	USD
Medications for high blood pressure
Amlodipine	10	7	0.068
Atenolol	50	3.5	0.034
Enalapril	10	8	0.077
Hydrochlorthiazide	25	2.95	0.029
Medications for high blood glucose
Metformin	1500	6	0.058
Glibenclamide	10	3.46	0.033
Insulin Isophane	24(IU)	1.51	0.015
Medication for high cholesterol
Atorvastatin	10	10.77	0.104
2. Annual cost of treatment for various cases (per case)
					Total cost per case
Services	Provider visit	Laboratory	Counselling	Drugs	NPR	USD
First visit- history, physical exam	26.26	0	0	0	26.26	0.25
First visit- laboratory screening and risk profiling	21.01	210.25	0	0	231.26	2.24
plus additional cost for management of patients in each risk categories
risk <10%	0	0	19.1	0	19.1	0.18
risk 10-20% with high BP	52.52	0	38.2	3149.04	3239.76	31.34
risk 10-20% with high cholesterol	52.52	300	38.2	3931.05	4321.77	41.81
risk 20-30%	52.52	500	38.2	7463.34	8054.06	77.92
risk >30%	105.04	800	76.4	7463.34	8444.78	81.7
plus additional cost for
management of diabetic patients	105.04	600	76.4	5413.06	6194.5	59.93
3. Annual cost to treat population (for 100000 population)			Total cost
Services	Unit cost	Population needing services	NPR	USD
First visit- history, physical exam	26.26	865	22715	220
First visit- laboratory screening and risk profiling	231.26	816	188708	1826
counselling for risk <10%	19.1	567	10830	105
management for risk 10-20% with high BP	3239.76	60	194386	1881
management for risk 10-20% with high cholesterol	4321.77	60	259306	2509
management for risk 20-30%	8054.06	52	418811	4052
management for risk >30%	8444.78	77	650248	6291
management of diabetic patients	6194.5	29	179641	1738
Total cost			1924645	18621
Cost per case	Number of clients	865	2225.02	21.53
Cost per capita	Population	10000	192.46	1.86
4. Additional time for providers	Annual			Additional time in a year (minute)
	Physician's time per case (min)	Nurse's time per case (min)	Population needing services	Physician	Nurses
First visit- history, physical exam	5	0	865	4325	0
First visit-laboratory screening and risk profiling	4	0	816	3264	0
Counselling for risk <10%	0	5	567	0	2835
management for risk 10-20% with high BP	10	10	60	600	600
management for risk 10-20% with high cholesterol	10	10	60	600	600
management for risk 20-30%	10	10	52	520	520
management for risk >30%	20	20	77	1540	1540
management of diabetic patients	20	20	29	580	580
Total additional time need for a year(minutes)				11429	6675
Total additional time need for a year(hours)				190	111
Additional work days in a year				28.5	16.7
5. Amount of drug needed to be procured (for 100000 population)
Medicines	Form	Annual quantity requirement
Amlodipine 10mg	tab/cap	24309
Atenolol 50mg	tab/cap	17246
Atorvastatin 10mg	tab/cap	34219
Enalapril 5mg	tab/cap	37960
Glibenclamide 5mg	tab/cap	8468
Hydrochlorthiazide 25mg	tab/cap	65536
Insulin isophane 40IU/ml	vial	1270
Metformin 500mg	tab/cap	25404
Insulin syringe	each	418
		214830

## Sheet: Calculation-Cost-PerCase
Service Delivery	Visit to health center						Laboratory services					Counselling						Treatment with drugs									Total cost per case				Total cost- Local currency	Total cost (USD)
	Activity	% use	Mean use	Mins per visit	Cost per visit	Total cost	Lab tests	% use	Mean use	Unit cost	Total cost	Activity	% use	Mean use	Minutes per session	Cost per session	Total cost	Drugs	Available dose	Average daily dose	% use	Quantity needed daily	Quantity needed for one year	Unit cost	Total cost		PHC visit	Lab services	Counselling	Treatment with drugs
Screening for cardiovascular risk	History and physical exam by physician	1	1	5	26.26	26.26	Blood glucose test	1	1	60	60																26.26	0	0	0	26.26	0.3
	Post-lab report, risk profiling by physician	0.8	1	5	26.26	21.01	Cholesterol test	1	1	150	150
							Urine ketone test	0.005	1	50	0.25																21.01	210.25	0	0	231.26	2.2
Counselling and follow up for those with absolute risk <10%												Lifestyle counselling by nurse	1	1	5	19.1	19.1										0	0	19.1	0	19.1	0.185
Treat those with absolute risk 10-20%, and high BP	Follow up visits- physician	1	2	5	26.26	52.52	Serum creatinine test	0.4		100	0	Lifestyle counselling by nurse	1	2	5	19.1	38.2	Hydrochlorothiazide	25mg	25mg	0.95	1	365	2.95	1022.91		52.52	0	38.2	3149.04	3239.76	31.3
							Serum Potassium test	0.4		150	0							Atenolol	50mg	50mg	0.25	1	365	3.5	319.375
																		Amlodipine	10mg	10mg	0.25	1	365	7	638.75
																		Enalapril	5mg	10mg	0.4	2	730	4	1168
Treat those with absolute risk 10-20%, and high cholesterol	Follow up visits- physician	1	2	5	26.26	52.52	Cholesterol test	1	2	150	300	Lifestyle counselling by nurse	1	2	5	19.1	38.2	Atorvastatin	20mg	20mg	1	1	365	10.77	3931.05		52.52	300	38.2	3931.05	4321.77	41.8
Treat those with absolute risk 20-30%	Follow up visits- physician	1	2	5	26.26	52.52	Cholesterol test	1	2	150	300	Lifestyle counselling by nurse	1	2	5	19.1	38.2	Hydrochlorothiazide	25mg	25mg	0.95	1	365	2.95	1022.91		52.52	500	38.2	7463.34	8054.06	77.9
							Serum creatinine test	0.4	2	100	80							Atenolol	50mg	50mg	0.25	1	365	3.5	319.375
							Serum Potassium test	0.4	2	150	120							Amlodipine	10mg	10mg	0.4	1	365	7	1022
																		Enalapril	5mg	10mg	0.4	2	730	4	1168
																		Atorvastatin	10mg	20mg	1	1	365	10.77	3931.05
Treat those with absolute risk >30%	Follow up visits- physician	1	4	5	26.26	105.04	Cholesterol test	1	4	150	600	Lifestyle counselling by nurse	1	4	5	19.1	76.4	Hydrochlorothiazide	25mg	25mg	0.95	1	365	2.95	1022.91		105.04	800	76.4	7463.34	8444.78	81.7
							Serum creatinine test	0.4	2	100	80							Atenolol	50mg	50mg	0.25	1	365	3.5	319.375
							Serum Potassium test	0.4	2	150	120							Amlodipine	10mg	10mg	0.4	1	365	7	1022
																		Enalapril	5mg	10mg	0.4	2	730	4	1168
																		Atorvastatin	10mg	20mg	1	1	365	10.77	3931.05
Treat those with high blood glucose	Follow up visits- physician	1	4	5	26.26	105.04	Blood glucose test	1	4	60	240	Counselling on diabetes self care	1	4	5	19.1	76.4	Metformin	500mg	1500mg	0.8	3	1095	2	1752		105.04	600	76.4	5413.06	6194.5	59.93
							Urine ketone test	0.3	4	50	60							Glibenclamide	5mg	10mg	0.4	2	730	1.73	505.16
							Cholesterol test	1	2	150	300							Insulin	40IU	24 IU	0.2	0.6	219	2.52	110.376
																		Insulin syringe			0.2		72	75	1080
																		Atorvastatin	10mg	20mg	0.5	1	365	10.77	1965.53

## Sheet: Calculation-Cost-Population
	Population		Target Population			Population arriving at clinic			Screening- History and physical exam			Laboratory screening and risk profiling			Risk based management- <10% risk						Risk based management- 10-20% risk with HBP						Risk based management- 10-20% risk with high Cholesterol						Risk based management- 20-30% risk						Risk based management- >30% risk						Treat high glucose				Total Cost
Count	10000			1729			865				865		816				567						60						60						52						77					29
Calculation	Total population		Population >40 more with at least one risk factor			Target population* coverage			all clients who arrive at facility			clients arriving at facility minus referral (prevalence of CVD in adults)*utilization rate			clients at facility *(females >15years with <10%risk + males >15 years with <10% risk)						clients at facility *(females >15years with 10-20%risk + males >15 years with 10-20% risk)*50%						clients at facility *(females >15years with 10-20%risk + males >15 years with 10-20% risk)*50%						clients at facility *(females >15years with 20-30%risk + males >15 years with 20-30% risk)						clients at facility *(females >15years with >30%risk + males >15 years with >30% risk)						clients at facility*diabetic prevalence
Demographic and Epidemiological data with source		Census	Population >40 years	0.2467	Census 2011	Coverage	0.5	Assumption, can vary				Prevalence of IHD in people over 40years	0.057	Vaidya et. Al, 2006	female 40-49 years with <10% risk	0.9839	WHO SEAR-C risk distribution	among female 40-59 years	0.2017	Census 2011	female 40-49 years with 10-20% risk	0.0065	WHO SEAR-C risk distribution	among female 40-59 years	0.2017	Census 2011	female 40-49 years with 10-20% risk	0.0065	WHO SEAR-C risk distribution	among female 40-59 years	0.2017	Census 2011	female 40-49 years with 20-30% risk	0.0074	WHO SEAR-C risk distribution	among female 40-59 years	0.2017	Census 2011	female 40-49 years with >30% risk	0.0022	WHO SEAR-C risk distribution	among female 40-59 years	0.2017	Census 2011	Prevalence of diabetes in adult population	0.036	STEPS survey 2013
	Assumed 10000 for this analysis		Population with 1-2 risk factors	0.701	STEPS survey 2013										female 50-59 years with <10% risk	0.8458	WHO SEAR-C risk distribution	among female 50-59 years	0.1385	Census 2011	female 50-59 years with 10-20% risk	0.0872	WHO SEAR-C risk distribution	among female 50-59 years	0.1385	Census 2011	female 50-59 years with 10-20% risk	0.0872	WHO SEAR-C risk distribution	among female 50-59 years	0.1385	Census 2011	female 50-59 years with 20-30% risk	0.0339	WHO SEAR-C risk distribution	among female 50-59 years	0.1385	Census 2011	female 50-59 years with >30% risk	0.0331	WHO SEAR-C risk distribution	among female 50-59 years	0.1385	Census 2011
															female 60-69 years with <10% risk	0.298	WHO SEAR-C risk distribution	among female 60-69 years	0.1018	Census 2011	female 60-69 years with 10-20% risk	0.3852	WHO SEAR-C risk distribution	among female 60-69 years	0.1018	Census 2011	female 60-69 years with 10-20% risk	0.3852	WHO SEAR-C risk distribution	among female 60-69 years	0.1018	Census 2011	female 60-69 years with 20-30% risk	0.1245	WHO SEAR-C risk distribution	among female 60-69 years	0.1018	Census 2011	female 60-69 years with >30% risk	0.1923	WHO SEAR-C risk distribution	among female 60-69 years	0.1018	Census 2011
															female +70 years with <10% risk	0.0664	WHO SEAR-C risk distribution	among female +70 years	0.065	Census 2011	female +70 years with 10-20% risk	0.4066	WHO SEAR-C risk distribution	among female +70 years	0.065	Census 2011	female +70 years with 10-20% risk	0.4066	WHO SEAR-C risk distribution	among female +70 years	0.065	Census 2011	female +70 years with 20-30% risk	0.2295	WHO SEAR-C risk distribution	among female +70 years	0.065	Census 2011	female +70 years with >30% risk	0.2975	WHO SEAR-C risk distribution	among female +70 years	0.065	Census 2011
															Plus						Plus						Plus						Plus						Plus
															male 40-59 years with <10% risk	0.9798	WHO SEAR-C risk distribution	among male 40-59 years	0.189	Census 2011	male 40-59 years with 10-20% risk	0.013	WHO SEAR-C risk distribution	among male 40-59 years	0.189	Census 2011	male 40-59 years with 10-20% risk	0.013	WHO SEAR-C risk distribution	among male 40-59 years	0.189	Census 2011	male 40-59 years with 20-30% risk	0.0025	WHO SEAR-C risk distribution	among male 40-59 years	0.189	Census 2011	male 40-59 years with >30% risk	0.0047	WHO SEAR-C risk distribution	among male 40-59 years	0.189	Census 2011
															male 50-59 years with <10% risk	0.8302	WHO SEAR-C risk distribution	among male 50-59 years	0.141	Census 2011	male 50-59 years with 10-20% risk	0.0745	WHO SEAR-C risk distribution	among male 50-59 years	0.141	Census 2011	male 50-59 years with 10-20% risk	0.0745	WHO SEAR-C risk distribution	among male 50-59 years	0.141	Census 2011	male 50-59 years with 20-30% risk	0.0441	WHO SEAR-C risk distribution	among male 50-59 years	0.141	Census 2011	male 50-59 years with >30% risk	0.0512	WHO SEAR-C risk distribution	among male 50-59 years	0.141	Census 2011
															male 60-69 years with <10% risk	0.3597	WHO SEAR-C risk distribution	among male 60-69 years	0.099	Census 2011	male 60-69 years with 10-20% risk	0.2748	WHO SEAR-C risk distribution	among male 60-69 years	0.099	Census 2011	male 60-69 years with 10-20% risk	0.2748	WHO SEAR-C risk distribution	among male 60-69 years	0.099	Census 2011	male 60-69 years with 20-30% risk	0.1432	WHO SEAR-C risk distribution	among male 60-69 years	0.099	Census 2011	male 60-69 years with >30% risk	0.2223	WHO SEAR-C risk distribution	among male 60-69 years	0.099	Census 2011
															male +70 years with <10% risk	0.1017	WHO SEAR-C risk distribution	among male +70 years	0.064	Census 2011	male +70 years with 10-20% risk	0.4402	WHO SEAR-C risk distribution	among male +70 years	0.064	Census 2011	male +70 years with 10-20% risk	0.4402	WHO SEAR-C risk distribution	among male +70 years	0.064	Census 2011	male +70 years with 20-30% risk	0.1442	WHO SEAR-C risk distribution	among male +70 years	0.064	Census 2011	male +70 years with >30% risk	0.3139	WHO SEAR-C risk distribution	among male +70 years	0.064	Census 2011
Cost for one case		0			0			0			26.26			231.26						19.1						3239.76						4321.77						8054.06						8444.78			6194.5		30531
																																																	295
Cost for all cases		0			0			0			22714.9			188708						10829.7						194386						259306						418811						650248			179640		1924644
																																																	18621

## Sheet: StandardCaseManagement
																														*Treatment of Hypertension
																															Thiazide diuretic: HCTZ 12.5mg to 25mg daily			F/U 3-6 months
																													<55 years		And/or ACE inhib: Enalapril 2.5mg to 5mg twice daily to max 10-20mg twice daily
																															for ACE- serum creatinin and K test before prescription
																					Risk <10%		lifestyle counselling		F/U after 12 months
																														for women of child bearing age or intolerant to ACE
																															Thiazide diuretic: HCTZ 12.5mg to 25mg daily			F/U 3-6 months
																															Atenolol 25mg to 100mg daily
																					Risk 10-20%	all low risk	lifestyle counselling		F/U every 3 months	target met	F/U every 6-9 months
																													>55 years		Ca channel blocker: Amlodipine 2.5mg to 10mg max once daily			F/U 3-6 months
																															Or Thiazide diuretic: HCTZ 12.5mg to 25mg daily
																						High BP	HTN treatment
																						High Chol	Simvastatin 10 to 40 mg or Atorvastatin 20mg
														Hypertension and/or high cholesterol
																					Risk 20-30%		lifestyle counselling	BP >140/90	*Treatment of HTN		F/U 3-6 months
																															**Treatment of Diabetes Mellitus II	Treatment of Diabetes Mellitus I
																									>40yrs with >5mmol/l Chol, or LDL>3mmol/l				Metformin 500mg orally BD upto max 1gm BD with meals
																									Add							Insulin Isophane
																									Simvastatin 10 to 40 mg or Atorvastatin 20mg				If uncontrolled by metformin, add Glibenclamide 5mg once daily to max 10mg twice daily before meals
																													If intolerant to metformin, Glibenclamide 2.5mg to 5mg daily before or after meal, Or Glipizide
																					Risk >30%		lifestyle counselling	BP>130/80	Treatment of HTN
																									Statin				If acceptable level not achieved by drugs, add Isophane insulin 10 units at night
					those with identified coronary artery diseases																								Lifestyle Counselling
						Referral											age <40	lifestyle counselling			**Treatment of DM		F/U every 3 months						Combined package for Alchol, diet, physical activity and smoking
																													Add time for counselling on self management and adherence for those who receive treatment
Population		Client arrives at health facility				Ask history		Perform exam like BP measurement			Blood and urine test			Diabetes							minus HTNive								More details on - minutes required for counselling for each risk factor group
											*Urine ketone test
		adults with at least one risk factor									*Total cholesterol
											*Blood glucose						age >40	lifestyle counselling			**Treatment of DM
		Risk factors																					F/U every 3 months
		current daily smokers																			Statin
		less than 5 servings of fruit and vegetables per day																											Follow up
		low level of activity (<600 MET-minutes)																											Different frequency as risk level
		overweight or obese (BMI ≥ 25 kg/m2)
		raised blood pressure (SBP ≥ 140 mmHg and/or DBP ≥ 90 mmHg or currently on medication for raised
		blood pressure)

## Sheet: References
Data	Country	Year	Source	Author/Institution	Web link
Population distibution by age	Nepal	2011	National Population and Housing Census 2011	Central Bureau of Statistics, Nepal	cbs.gov.np/nada/index.php/catalog/54/download/465	page 65
Prevalence of hypertension and diabetes	Nepal	2013	STEPS survey 2013	Nepal Health Research Council, Nepal	http://www.searo.who.int/nepal/mediacentre/non_communicable_diseases_risk_factors_steps_survey_nepal_2013..pdf
Details on STEPS survey estimates	Nepal		The Burden and Determinants of Non Communicable Diseases Risk Factors in Nepal: Findings from a Nationwide STEPS Survey	Aryal KK. Et al	http://journals.plos.org/plosone/article/file?id=10.1371/journal.pone.0134834&type=printable
Prevalence of coronary artery disease	Nepal	2006	Prevalence of coronary heart disease in the urban adult males of eastern Nepal: A population-based analytical cross-sectional study	Vaidya et. Al	https://www.researchgate.net/publication/45268292_Prevalence_of_coronary_heart_disease_in_the_urban_adult_males_of_eastern_Nepal_A_population-based_analytical_cross-sectional_study
Absolute risk distibution by age and sex	South Asia region C	2007	Prevention of Cardiovascular Disease: Guidelines for assessment and management of cardiovascular risk	WHO	http://www.who.int/cardiovascular_diseases/guidelines/Full%20text.pdf	page 78
Price of drugs	Nepal	2018	Rate list of services under benefit package	Nepal Health Insurance Board
				780000
				195000
				97500
				48750
